# Supplementary material for: Access to Food Establishments via Meal Delivery Applications: A Study of University and Non-University Settings in a Brazilian Metropolis
Source: Int J Environ Res Public Health. 2025 Sep 18;22(9):1448. doi: 10.3390/ijerph22091448 (PMC12469746; doi:10.3390/ijerph22091448)
Supplement: Supplementary file 1 [file ijerph-22-01448-s001.zip]

Archive with 1 entries (1 files):
- ijerph-3847383-supplementary.pdf
